# Supplementary material for: Immune cell type signature discovery and random forest classification for analysis of single cell gene expression datasets
Source: Front Immunol. 2023 Aug 4;14:1194745. doi: 10.3389/fimmu.2023.1194745 (PMC10441575; doi:10.3389/fimmu.2023.1194745)
Supplement: Supplementary file 1 [file DataSheet_1.zip]

Archive with 5 entries (4 files):
- Supp_Fig_Tab/
- Supp_Fig_Tab/SuppFig1.pdf
- Supp_Fig_Tab/SuppFig2.svg
- Supp_Fig_Tab/Supplementary Fig legends.docx
- Supp_Fig_Tab/Supplementary Tables.docx
